# Supplementary material for: Motor cortical output for skilled forelimb movement is selectively distributed across projection neuron classes
Source: Sci Adv. 2022 Mar 9;8(10):eabj5167. doi: 10.1126/sciadv.abj5167 (PMC8906739; doi:10.1126/sciadv.abj5167)
Supplement: Supplementary file 2 — Movies S1 to S3 [file sciadv.abj5167_movies_s1_to_s3.zip]

Archive with 3 entries (3 files):
- sciadv.abj5167_movie_s1.mov
- sciadv.abj5167_movie_s2.mp4
- sciadv.abj5167_movie_s3.mp4
